# Supplementary material for: Efficacy and safety of acupuncture in the treatment of chemotherapy-induced peripheral neuropathy in breast cancer patients: a systematic review and meta-analysis
Source: Front Neurol. 2026 Jan 14;16:1690446. doi: 10.3389/fneur.2025.1690446 (PMC12847451; doi:10.3389/fneur.2025.1690446)
Supplement: Supplementary file 2 [file Table_1.XLSX]

## Sheet: Sheet1
No.	Query	Results
PubMed
1	"Breast Neoplasms"[MeSH Terms]	371314
2	"breast neoplasms"[Title/Abstract] OR "breast neoplasm"[Title/Abstract] OR "neoplasm breast"[Title/Abstract] OR "neoplasms breast"[Title/Abstract] OR "breast tumors"[Title/Abstract] OR "breast tumor"[Title/Abstract] OR "tumor breast"[Title/Abstract] OR "tumors breast"[Title/Abstract] OR "breast cancer"[Title/Abstract] OR "cancer breast"[Title/Abstract] OR "cancer of breast"[Title/Abstract] OR "ca…	420082
3	"Breast Neoplasms"[MeSH Terms] OR ("Breast Neoplasms"[Title/Abstract] OR "breast neoplasm"[Title/Abstract] OR "neoplasm breast"[Title/Abstract] OR "neoplasms breast"[Title/Abstract] OR "breast tumors"[Title/Abstract] OR "breast tumor"[Title/Abstract] OR "tumor breast"[Title/Abstract] OR "tumors breast"[Title/Abstract] OR "breast cancer"[Title/Abstract] OR "cancer breast"[Title/Abstract] OR "cance…	503193
4	"Peripheral Nervous System Diseases"[MeSH Terms]	176124
5	"peripheral nervous system diseases"[Title/Abstract] OR "peripheral nervous system disorders"[Title/Abstract] OR "peripheral neuropathies"[Title/Abstract] OR "neuropathy peripheral"[Title/Abstract] OR "peripheral neuropathy"[Title/Abstract] OR "peripheral nervous system disease"[Title/Abstract] OR "pns diseases"[Title/Abstract] OR "pns disease"[Title/Abstract] OR "peripheral nerve diseases"[Title…	30193
6	"Peripheral Nervous System Diseases"[MeSH Terms] OR ("Peripheral Nervous System Diseases"[Title/Abstract] OR "peripheral nervous system disorders"[Title/Abstract] OR "peripheral neuropathies"[Title/Abstract] OR "neuropathy peripheral"[Title/Abstract] OR "peripheral neuropathy"[Title/Abstract] OR "peripheral nervous system disease"[Title/Abstract] OR "pns diseases"[Title/Abstract] OR "pns disease"…	190344
7	"Acupuncture"[MeSH Terms] OR "Acupuncture Therapy"[MeSH Terms]	32830
8	"Acupuncture"[Title/Abstract] OR "acupuncture therapy"[Title/Abstract] OR "Pharmacopuncture"[Title/Abstract] OR "acupuncture treatment"[Title/Abstract] OR "acupuncture treatments"[Title/Abstract] OR "treatment acupuncture"[Title/Abstract] OR "therapy acupuncture"[Title/Abstract] OR "pharmacoacupuncture treatment"[Title/Abstract] OR (("therapeutics"[MeSH Terms] OR "therapeutics"[All Fields] OR "Tr…	31420
9	"Acupuncture"[MeSH Terms] OR "Acupuncture Therapy"[MeSH Terms] OR ("Acupuncture"[Title/Abstract] OR "Acupuncture Therapy"[Title/Abstract] OR "Pharmacopuncture"[Title/Abstract] OR "acupuncture treatment"[Title/Abstract] OR "acupuncture treatments"[Title/Abstract] OR "treatment acupuncture"[Title/Abstract] OR "therapy acupuncture"[Title/Abstract] OR "pharmacoacupuncture treatment"[Title/Abstract] O…	42095
10	"Randomized Controlled Trial"[Publication Type] OR "Randomized Controlled Trials as Topic"[MeSH Terms]	825388
11	"randomized controlled trial"[Title/Abstract] OR "random"[Title/Abstract] OR "Randomized"[Title/Abstract] OR "randomly"[Title/Abstract] OR "randomize"[Title/Abstract] OR "randomization"[Title/Abstract] OR "placebo"[Title/Abstract] OR "clinical trials randomized"[Title/Abstract] OR "trials randomized clinical"[Title/Abstract] OR "controlled clinical trials randomized"[Title/Abstract] OR "randomize…	1644355
12	"Randomized Controlled Trial"[Publication Type] OR "Randomized Controlled Trials as Topic"[MeSH Terms] OR "Randomized Controlled Trial"[Title/Abstract] OR "random"[Title/Abstract] OR "Randomized"[Title/Abstract] OR "randomly"[Title/Abstract] OR "randomize"[Title/Abstract] OR "randomization"[Title/Abstract] OR "placebo"[Title/Abstract] OR "clinical trials randomized"[Title/Abstract] OR "trials ran…	1865250
13	("Breast Neoplasms"[MeSH Terms] OR ("Breast Neoplasms"[Title/Abstract] OR "breast neoplasm"[Title/Abstract] OR "neoplasm breast"[Title/Abstract] OR "neoplasms breast"[Title/Abstract] OR "breast tumors"[Title/Abstract] OR "breast tumor"[Title/Abstract] OR "tumor breast"[Title/Abstract] OR "tumors breast"[Title/Abstract] OR "breast cancer"[Title/Abstract] OR "cancer breast"[Title/Abstract] OR "canc…	17
Embase
1	'breast tumor'/exp	773311
2	'breast neoplasms':ti,ab,kw OR 'breast neoplasm':ti,ab,kw OR 'neoplasm, breast':ti,ab,kw OR 'neoplasms, breast':ti,ab,kw OR 'breast tumors':ti,ab,kw OR 'breast tumor':ti,ab,kw OR 'tumor, breast':ti,ab,kw OR 'tumors, breast':ti,ab,kw OR 'breast cancer':ti,ab,kw OR 'cancer, breast':ti,ab,kw OR 'cancer of breast':ti,ab,kw OR 'cancer of the breast':ti,ab,kw OR 'malignant neoplasm of breast':ti,ab,kw …	623212
3	1 OR 2	839992
4	'peripheral neuropathy'/exp	122045
5	'peripheral nervous system diseases':ti,ab,kw OR 'peripheral nervous system disorders':ti,ab,kw OR 'peripheral neuropathies':ti,ab,kw OR 'neuropathy, peripheral':ti,ab,kw OR 'peripheral neuropathy':ti,ab,kw OR 'peripheral nervous system disease':ti,ab,kw OR 'pns diseases':ti,ab,kw OR 'pns disease':ti,ab,kw OR 'peripheral nerve diseases':ti,ab,kw OR 'nerve disease, peripheral':ti,ab,kw OR 'nerve d…	48756
6	4 OR 5	132673
7	'acupuncture'/exp	67076
8	'acupuncture':ti,ab,kw OR 'acupuncture therapy':ti,ab,kw OR 'pharmacopuncture':ti,ab,kw OR 'acupuncture treatment':ti,ab,kw OR 'acupuncture treatments':ti,ab,kw OR 'treatment, acupuncture':ti,ab,kw OR 'therapy, acupuncture':ti,ab,kw OR 'pharmacoacupuncture treatment':ti,ab,kw OR 'treatment, pharmacoacupuncture':ti,ab,kw OR 'pharmacoacupuncture therapy':ti,ab,kw OR 'therapy, pharmacoacupuncture':t…	46692
9	7 OR 8	70819
10	'randomized controlled trial'/exp	1096171
11	'randomized controlled trial (topic)'/exp	297817
12	'randomized controlled trial':ti,ab,kw OR 'random':ti,ab,kw OR 'randomized':ti,ab,kw OR 'randomly':ti,ab,kw OR 'randomize':ti,ab,kw OR 'randomization':ti,ab,kw OR 'placebo':ti,ab,kw OR 'clinical trials, randomized':ti,ab,kw OR 'trials, randomized clinical':ti,ab,kw OR 'controlled clinical trials, randomized':ti,ab,kw OR 'randomized controlled trials as topic':ti,ab,kw	2462843
13	10 OR 11 OR 12	2805476
14	3 AND 6 AND 9 AND 13	79
Cochrane Library
1	MeSH descriptor: [Breast Neoplasms] explode all trees	20991
2	(Breast Neoplasms):ti,ab,kw OR (Breast Neoplasm):ti,ab,kw OR (Neoplasm, Breast):ti,ab,kw OR (Neoplasms, Breast):ti,ab,kw OR (Breast Tumors):ti,ab,kw OR (Breast Tumor):ti,ab,kw OR (Tumor, Breast):ti,ab,kw OR (Tumors, Breast):ti,ab,kw OR (Breast Cancer):ti,ab,kw OR (Cancer, Breast):ti,ab,kw OR (Cancer of Breast):ti,ab,kw OR (Cancer of the Breast):ti,ab,kw OR (Malignant Neoplasm of Breast):ti,ab,kw …	51014
3	#1 OR #2	51014
4	MeSH descriptor: [Peripheral Nervous System Diseases] explode all trees	8596
5	(Peripheral Nervous System Diseases):ti,ab,kw OR (Peripheral Nervous System Disorders):ti,ab,kw OR (Peripheral Neuropathies):ti,ab,kw OR (Neuropathy, Peripheral):ti,ab,kw OR (Peripheral Neuropathy):ti,ab,kw OR (Peripheral Nervous System Disease):ti,ab,kw OR (PNS Diseases):ti,ab,kw OR (PNS Disease):ti,ab,kw OR (Peripheral Nerve Diseases):ti,ab,kw OR (Nerve Disease, Peripheral):ti,ab,kw OR (Nerve D…	10840
6	#4 OR #5	16979
7	MeSH descriptor: [Acupuncture] explode all trees	216
8	MeSH descriptor: [Acupuncture Therapy] explode all trees	7213
9	(Acupuncture):ti,ab,kw OR (Acupuncture Therapy):ti,ab,kw OR (Pharmacopuncture):ti,ab,kw OR (Acupuncture Treatment):ti,ab,kw OR (Acupuncture Treatments):ti,ab,kw OR (Treatment, Acupuncture):ti,ab,kw OR (Therapy, Acupuncture):ti,ab,kw OR (Pharmacoacupuncture Treatment):ti,ab,kw OR (Treatment, Pharmacoacupuncture):ti,ab,kw OR (Pharmacoacupuncture Therapy):ti,ab,kw OR (Therapy, Pharmacoacupuncture):t…	21962
10	#7 OR #8 OR #9	22422
11	MeSH descriptor: [Randomized Controlled Trial] explode all trees	34
12	MeSH descriptor: [Randomized Controlled Trials as Topic] explode all trees	61339
13	(randomized controlled trial):ti,ab,kw OR (random):ti,ab,kw OR (randomized):ti,ab,kw OR (randomly):ti,ab,kw OR (randomize):ti,ab,kw OR (randomization):ti,ab,kw OR (placebo):ti,ab,kw OR (Clinical Trials, Randomized):ti,ab,kw OR (Trials, Randomized Clinical):ti,ab,kw OR (Controlled Clinical Trials, Randomized):ti,ab,kw OR (Randomized Controlled Trials as Topic):ti,ab,kw	1513182
14	#11 OR #12 OR #13	1513296
15	#3 AND #6 AND #10 AND #14	49
Web of Science
1	(TS=("Breast Neoplasms") OR TS=("Breast Neoplasm") OR TS=("Neoplasm, Breast") OR TS=("Neoplasms, Breast") OR TS=("Breast Tumors") OR TS=("Breast Tumor") OR TS=("Tumor, Breast") OR TS=("Tumors, Breast") OR TS=("Breast Cancer") OR TS=("Cancer, Breast") OR TS=("Cancer of Breast") OR TS=("Cancer of the Breast") OR TS=("Malignant Neoplasm of Breast") OR TS=("Breast Malignant Neoplasm") OR TS=("Breast …	942603
2	TS=("Peripheral Nervous System Diseases") OR TS=("Peripheral Nervous System Disorders") OR TS=("Peripheral Neuropathies") OR TS=("Neuropathy, Peripheral") OR TS=("Peripheral Neuropathy") OR TS=("Peripheral Nervous System Disease") OR TS=("PNS Diseases") OR TS=("PNS Disease") OR TS=("Peripheral Nerve Diseases") OR TS=("Nerve Disease, Peripheral") OR TS=("Nerve Diseases, Peripheral") OR TS=("Periph…	65141
3	TS=("Acupuncture") OR TS=("Acupuncture Therapy") OR TS=("Pharmacopuncture") OR TS=("Acupuncture Treatment") OR TS=("Acupuncture Treatments") OR TS=("Treatment, Acupuncture") OR TS=("Therapy, Acupuncture") OR TS=("Pharmacoacupuncture Treatment") OR TS=("Treatment, Pharmacoacupuncture") OR TS=("Pharmacoacupuncture Therapy") OR TS=("Therapy, Pharmacoacupuncture") OR TS=("Acupotomy") OR TS=("Acupotom…	54770
4	TS=("randomized controlled trial") OR TS=("random") OR TS=("randomized") OR TS=("randomly") OR TS=("randomize") OR TS=("randomization") OR TS=("placebo") OR TS=("Clinical Trials, Randomized") OR TS=("Trials, Randomized Clinical") OR TS=("Controlled Clinical Trials, Randomized") OR TS=("Randomized Controlled Trials as Topic") and Preprint Citation Index (Exclude – Database)	3201917
5	1 AND 2 AND 3 AND 4 and Preprint Citation Index (Exclude – Database)	43
CNKI
1	（篇关摘：乳腺癌(精确)）OR（篇关摘：乳岩(精确)）OR（篇关摘：乳癌(精确)）OR（篇关摘：乳腺肿瘤(精确)）OR（篇关摘：乳腺癌症(精确)）OR（篇关摘：乳腺瘤(精确)）OR（篇关摘：人类乳腺肿瘤(精确)）AND（篇关摘：周围神经系统疾病(精确)）OR（篇关摘：周围神经病(精确)）OR（篇关摘：周围神经疾病(精确)）OR（篇关摘：PNS(精确)）OR（篇关摘：周围神经(精确)）OR（篇关摘：外周神经(精确)）OR（篇关摘：周围神经病变(精确)）AND（篇关摘：针灸疗法(精确)）OR（篇关摘：针灸(精确)）OR（篇关摘：温针灸(精确)）OR（篇关摘：电针(精确)）OR（篇关摘：针刺疗法(精确)）OR（篇关摘：皮内针(精确)）OR（篇关摘：针(精确)）AND（篇关摘：随机对照试验(精确)）OR（篇关摘：随机对照实验(精确)）OR（篇关摘：随机对照(精确)）OR（篇关摘：随机(精确)）O…	16
Chinese Biomedical Literature Database
1	乳腺肿瘤[不加权:扩展]	121703
2	乳腺癌[常用字段:智能] OR "乳岩"[常用字段:智能] OR "乳癌"[常用字段:智能] OR "乳腺肿瘤"[常用字段:智能] OR "乳腺癌症"[常用字段:智能] OR "乳腺瘤"[常用字段:智能] OR "人类乳腺肿瘤"[常用字段:智能]	144805
3	(2) OR (1)	144805
4	周围神经系统疾病[不加权:扩展]	62787
5	周围神经系统疾病[常用字段:智能] OR "周围神经病"[常用字段:智能] OR "周围神经疾病"[常用字段:智能] OR "PNS"[常用字段:智能] OR "周围神经"[常用字段:智能] OR "外周神经"[常用字段:智能] OR "周围神经病变"[常用字段:智能]	149079
6	(5) OR (4)	149079
7	(6) AND (3)	1113
8	针灸疗法[不加权:扩展]	184329
9	针灸疗法[常用字段:智能] OR "针灸"[常用字段:智能] OR "温针灸"[常用字段:智能] OR "电针"[常用字段:智能] OR "针刺疗法"[常用字段:智能] OR "皮内针"[常用字段:智能] OR "针"[常用字段:智能]	891957
10	(9) OR (8)	891957
11	随机对照试验[不加权:扩展]	199103
12	随机对照试验[常用字段:智能] OR "随机对照实验"[常用字段:智能] OR "随机对照"[常用字段:智能] OR "随机"[常用字段:智能] OR "RCT"[常用字段:智能] OR "随机对照研究"[常用字段:智能] OR "安慰剂"[常用字段:智能]	2072142
13	(12) OR (11)	2072142
14	(13) AND (10) AND (7)	27
VIP Database
1	(U=(乳腺癌 OR 乳岩 OR 乳癌 OR 乳腺肿瘤 OR 乳腺癌症 OR 乳腺瘤 OR 人类乳腺肿瘤)) AND (U=(周围神经系统疾病 OR 周围神经病 OR 周围神经疾病 OR PNS OR 周围神经 OR 外周神经 OR 周围神经病变)) AND (U=(针灸疗法 OR 针灸 OR 温针灸 OR 电针 OR 针刺疗法 OR 皮内针 OR 针)) AND (U=(随机对照试验 OR 随机对照实验 OR 随机对照 OR 随机 OR RCT OR 随机对照研究 OR 安慰剂))	12
Wanfang Database
1	(主题:(乳腺癌) or 主题:(乳岩) or 主题:(乳癌) or 主题:(乳腺肿瘤) or 主题:(乳腺癌症) or 主题:(乳腺瘤) or 主题:(人类乳腺肿瘤)) and (主题:(周围神经系统疾病) or 主题:(周围神经病) or 主题:(周围神经疾病) or 主题:(PNS) or 主题:(周围神经) or 主题:(外周神经) or 主题:(周围神经病变)) and (主题:(针灸疗法) or 主题:(针灸) or 主题:(温针灸) or 主题:(电针) or 主题:(针刺疗法) or 主题:(皮内针) or 主题:(针)) and (主题:(随机对照试验) or 主题:(随机对照实验) or 主题:(随机对照) or 主题:(随机) or 主题:(RCT) or 主题:(随机对照研究) or 主题:(安慰剂))	34
